# Supplementary material for: Mapping physiology: biophysical mechanisms define scales of climate change impacts
Source: Conserv Physiol. 2019 Aug 13;7(1):coz028. doi: 10.1093/conphys/coz028 (PMC6691486; doi:10.1093/conphys/coz028)
Supplement: Supp_coz028 [file supp_coz028.zip]

Archive with 1 entries (1 files):
- supplementaryA.mp4
